# Supplementary material for: Benthic ecosystem functioning under climate change: modelling the bioturbation potential for benthic key species in the southern North Sea
Source: PeerJ. 2022 Oct 26;10:e14105. doi: 10.7717/peerj.14105 (PMC9617549; doi:10.7717/peerj.14105)
Supplement: Supplemental Information 3 [file peerj-10-14105-s003.r]

#The following supplement accompanies the article

#Benthic ecosystem functioning under climate change: 
#Modelling the bioturbation potential for benthic key species in the southern North Sea

#Michael Weinert*, Ingrid Kr�ncke, Julia Meyer, Moritz Mathis, Thomas Pohlmann, Henning Reiss

#*Corresponding author: michaelweinert@gmail.com

#Supplementary material S3:

#The following R script was used to model and project the probability of occurrence as well as presence and absence for each species.
#We used the occurrence data for one species, thus the script is for demonstration of the analysis only.

### First step:

### load the library
library(biomod2)

### load species data, presence ("1"), absence ("0"), Longitude and Latitude in a csv file format 
species_data <- read.csv("MAFCONS_dataLRobinson_m3_Echinocardium_cordatum_PA.csv",header=TRUE,sep=",")

### check the data, was the import successful? 
head(species_data) 
plot(species_data[,c("Longitude","Latitude")])

### set the name of the studied species, for example ("Echinocardium_cordatum")
species_name <- 'Echinocardium_cordatum'

### set the presence data for the studied species ("species_data_presence")
species_data_presence <- as.numeric(species_data[,species_name])

### set the xy coordinates of the studied species (Longitude, Latitude)
species_xy <- species_data[,c("Longitude","Latitude")]

### import the environmental raster layers (ascii format) and set a raster name (e.g."envvar_1")
### use the 'native' R raster package format ".grd" to save each raster layer
### use the individual data path for the layers, because of different folders for present and future layers
envvar_1 <- raster ("D:/R/parameters/envvar01_b/febxxmeatem_e.asc", header=TRUE)
writeRaster(envvar_1, file = "D:/R/parameters/envvar01_R_b/febtemp.grd", overwrite=TRUE)

envvar_2 <- raster ("D:/R/parameters/envvar01_b/junexxmeatem_e.asc", header=TRUE)
writeRaster(envvar_2, file = "D:/R/parameters/envvar01_R_b/junetemp.grd", overwrite=TRUE)

envvar_3 <- raster ("D:/R/parameters/envvar01_b/junexxmeasal_e.asc", header=TRUE)
writeRaster(envvar_3, file = "D:/R/parameters/envvar01_R_b/junesal.grd", overwrite=TRUE)

envvar_4 <- raster ("D:/R/parameters/envvar01_b/mud_e.asc", header=TRUE)
writeRaster(envvar_4, file = "D:/R/parameters/envvar01_R_b/mud.grd", overwrite=TRUE)

envvar_5 <- raster ("D:/R/parameters/envvar01_b/sed_e.asc", header=TRUE)
writeRaster(envvar_5, file = "D:/R/parameters/envvar01_R_b/sed.grd", overwrite=TRUE)

envvar_6 <- raster ("D:/R/parameters/envvar01_b/depth_e.asc", header=TRUE)
writeRaster(envvar_6, file = "D:/R/parameters/envvar01_R_b/depth.grd", overwrite=TRUE)

envvar_7 <- raster ("D:/R/parameters/envvar01_b/peakst_e.asc", header=TRUE)
writeRaster(envvar_7, file = "D:/R/parameters/envvar01_R_b/peakst.grd", overwrite=TRUE)

### create a raster_stack with the raster layers 
allenvvar <- stack (	"D:/R/parameters/envvar01_R_b/febtemp.grd",
                     "D:/R/parameters/envvar01_R_b/junetemp.grd",
                     "D:/R/parameters/envvar01_R_b/junesal.grd",
                     "D:/R/parameters/envvar01_R_b/mud.grd",
                     "D:/R/parameters/envvar01_R_b/sed.grd",
                     "D:/R/parameters/envvar01_R_b/depth.grd",
                     "D:/R/parameters/envvar01_R_b/peakst.grd")

### transform all data (species_data_presence, environmental raster layer, xy coordinates, species name) in an appropriate biomod2 format
biomod2data <- BIOMOD_FormatingData(resp.var = species_data_presence,
                                    expl.var = allenvvar,
                                    resp.xy = species_xy,
                                    resp.name = species_name,
                                    PA.nb.rep = 0) 

#################################################################################

### the next step in the script offers the option to configure the modeling options for each selected model
### apply the default options or define the model options
### we defined the model options 

### print the object and configure the modeling options
### copy a part of the print, change it and custom your options
biomod2options

### the parameter 'mtry' was tested with values of 2, 3, 4 and 5 following Darr et al. 2014 (see reference in the manuscript)
### start with mtry = 2
biomod2options_mtry2 <- BIOMOD_ModelingOptions(
  RF = list( do.classif = TRUE,
             ntree = 500,
             mtry = 2,
             nodesize = 1,
             maxnodes = NULL))

### check changes 
biomod2options_mtry2

#################################################################################

### computing the models     
biomod2modelout_mtry2 <- BIOMOD_Modeling( biomod2data, 
                                          models = c('RF','GBM','MARS','GLM'), 
                                          models.options = biomod2options_mtry2, 
                                          NbRunEval=20, 
                                          DataSplit=70,
                                          Yweights=NULL,
                                          VarImport=10, 
                                          models.eval.meth = c('TSS','ROC'),
                                          SaveObj = TRUE, 
                                          rescal.all.models = TRUE,
                                          do.full.models = FALSE,
                                          modeling.id = paste(species_name,"_2001_biomod2_run_mtry2",sep=""))

### print summary
biomod2modelout_mtry2

### get model evaluations (ROC, TSS, Cutoff, Sensitivity, Specificity)      
biomod2modeleval_mtry2 <- get_evaluations(biomod2modelout_mtry2)
biomod2modeleval_mtry2

### print the importance of environmental variables
var_imp_mtry2 <- get_variables_importance (biomod2modelout_mtry2)
var_imp_mtry2

#################################################################################

### we applied the same steps to test the values 3, 4 and 5 for the parameter 'mtry'
### thresholds were applied for both evaluation indices to separate between poor and reliable model results 
### to continue with one of the chosen modeling options, in our case 'mtry2'

#################################################################################
#################################################################################

############################################
### Do projections on variables for 2001 ###  
############################################

biomod2proj <- BIOMOD_Projection (	modeling.output = biomod2modelout_mtry2,
                                   new.env = allenvvar,
                                   proj.name = 'proj_2001',
                                   selected.models = c(
                                     'Echinocardium.cordatum_AllData_RUN1_GBM',
                                     'Echinocardium.cordatum_AllData_RUN3_GBM',
                                     'Echinocardium.cordatum_AllData_RUN5_GLM', 
                                     'Echinocardium.cordatum_AllData_RUN8_RF',
                                     'Echinocardium.cordatum_AllData_RUN8_GBM',
                                     'Echinocardium.cordatum_AllData_RUN8_MARS'), 
                                   #and further selected models#	
                                   binary.meth = 'ROC',
                                   compress = 'xz',
                                   clamping.mask = FALSE,
                                   do.stack = FALSE,
                                   output.format = '.grd')


plot (biomod2proj)

#################################################################################

### bulding the ensemble model
biomod2em_b <- BIOMOD_EnsembleModeling (modeling.output = biomod2modelout_mtry2,
                                        chosen.models = 'all',
                                        em.by = 'all',
                                        eval.metric = c('TSS','ROC'),
                                        eval.metric.quality.threshold = c(0.4,0.7),
                                        models.eval.meth = c('ROC'),	
                                        prob.mean = FALSE,
                                        prob.cv = FALSE,
                                        prob.ci = FALSE,
                                        #prob.ci.alpha = 0.05,
                                        prob.median = FALSE,
                                        committee.averaging = FALSE,
                                        prob.mean.weight = TRUE,
                                        prob.mean.weight.decay = 'proportional',
                                        VarImport = 10)

### print summary
biomod2em_b

### get ensemble model evaluations
biomod2em_b_modeleval <- get_evaluations(biomod2em_b)
biomod2em_b_modeleval

### get variable importance for the ensemble model
biomod2em_b_varimp <- get_variables_importance(biomod2em_b)
biomod2em_b_varimp

#################################################################################

### ensemble-model projection on variables for 2001 
biomod2ef_01_b <- BIOMOD_EnsembleForecasting( projection.output = biomod2proj,
                                              EM.output = biomod2em_b,
                                              total.consensus = TRUE,
                                              compress = 'xz',
                                              binary.meth = 'ROC')

plot (biomod2ef_01_b)

#################################################################################
#################################################################################

############################################
### Do projections on variables for 2050 ###
############################################

### import the environmental raster layers for 2050
envvar_1 <- raster ("D:/R/parameters/envvar50_b/febxxmeatem_e.asc", header=TRUE)
writeRaster(envvar_1, file = "D:/R/parameters/envvar50_R_b/febtemp.grd", overwrite=TRUE)

envvar_2 <- raster ("D:/R/parameters/envvar50_b/junexxmeatem_e.asc", header=TRUE)
writeRaster(envvar_2, file = "D:/R/parameters/envvar50_R_b/junetemp.grd", overwrite=TRUE)

envvar_3 <- raster ("D:/R/parameters/envvar50_b/junexxmeasal_e.asc", header=TRUE)
writeRaster(envvar_3, file = "D:/R/parameters/envvar50_R_b/junesal.grd", overwrite=TRUE)

envvar_4 <- raster ("D:/R/parameters/envvar50_b/mud_e.asc", header=TRUE)
writeRaster(envvar_4, file = "D:/R/parameters/envvar50_R_b/mud.grd", overwrite=TRUE)

envvar_5 <- raster ("D:/R/parameters/envvar50_b/sed_e.asc", header=TRUE)
writeRaster(envvar_5, file = "D:/R/parameters/envvar50_R_b/sed.grd", overwrite=TRUE)

envvar_6 <- raster ("D:/R/parameters/envvar50_b/depth_e.asc", header=TRUE)
writeRaster(envvar_6, file = "D:/R/parameters/envvar50_R_b/depth.grd", overwrite=TRUE)

envvar_7 <- raster ("D:/R/parameters/envvar50_b/peakst_e.asc", header=TRUE)
writeRaster(envvar_7, file = "D:/R/parameters/envvar50_R_b/peakst.grd", overwrite=TRUE)


### create a raster_stack with the raster layers 
allenvvar_50 <- stack (	"D:/R/parameters/envvar50_R_b/febtemp.grd",
                        "D:/R/parameters/envvar50_R_b/junetemp.grd",
                        "D:/R/parameters/envvar50_R_b/junesal.grd",
                        "D:/R/parameters/envvar50_R_b/mud.grd",
                        "D:/R/parameters/envvar50_R_b/sed.grd",
                        "D:/R/parameters/envvar50_R_b/depth.grd",
                        "D:/R/parameters/envvar50_R_b/peakst.grd")

#################################################################################

biomod2proj_50 <- BIOMOD_Projection (	modeling.output = biomod2modelout_mtry2,
                                      new.env = allenvvar_50,
                                      proj.name = 'proj_2050',
                                      selected.models = c(	
                                        'Echinocardium.cordatum_AllData_RUN1_GBM',
                                        'Echinocardium.cordatum_AllData_RUN3_GBM',
                                        'Echinocardium.cordatum_AllData_RUN5_GLM', 
                                        'Echinocardium.cordatum_AllData_RUN8_RF',
                                        'Echinocardium.cordatum_AllData_RUN8_GBM',
                                        'Echinocardium.cordatum_AllData_RUN8_MARS'), 
                                      #and further selected models#
                                      binary.meth = 'ROC',
                                      compress = 'xz',
                                      clamping.mask = FALSE,
                                      do.stack = FALSE,
                                      output.format = '.grd')

#################################################################################

### ensemble-model projection on variables for 2050 

biomod2ef_50_b <- BIOMOD_EnsembleForecasting( projection.output = biomod2proj_50,
                                              EM.output = biomod2em_b,
                                              total.consensus = TRUE,
                                              compress = 'xz',
                                              binary.meth = 'ROC')

plot (biomod2ef_50_b)

#################################################################################
#################################################################################

############################################
### Do projections on variables for 2099 ###
############################################

### import the environmental raster layers for 2099
envvar_1 <- raster ("D:/R/parameters/envvar99_b/febxxmeatem_e.asc", header=TRUE)
writeRaster(envvar_1, file = "D:/R/parameters/envvar99_R_b/febtemp.grd", overwrite=TRUE)

envvar_2 <- raster ("D:/R/parameters/envvar99_b/junexxmeatem_e.asc", header=TRUE)
writeRaster(envvar_2, file = "D:/R/parameters/envvar99_R_b/junetemp.grd", overwrite=TRUE)

envvar_3 <- raster ("D:/R/parameters/envvar99_b/junexxmeasal_e.asc", header=TRUE)
writeRaster(envvar_3, file = "D:/R/parameters/envvar99_R_b/junesal.grd", overwrite=TRUE)

envvar_4 <- raster ("D:/R/parameters/envvar99_b/mud_e.asc", header=TRUE)
writeRaster(envvar_4, file = "D:/R/parameters/envvar99_R_b/mud.grd", overwrite=TRUE)

envvar_5 <- raster ("D:/R/parameters/envvar99_b/sed_e.asc", header=TRUE)
writeRaster(envvar_5, file = "D:/R/parameters/envvar99_R_b/sed.grd", overwrite=TRUE)

envvar_6 <- raster ("D:/R/parameters/envvar99_b/depth_e.asc", header=TRUE)
writeRaster(envvar_6, file = "D:/R/parameters/envvar99_R_b/depth.grd", overwrite=TRUE)

envvar_7 <- raster ("D:/R/parameters/envvar99_b/peakst_e.asc", header=TRUE)
writeRaster(envvar_7, file = "D:/R/parameters/envvar99_R_b/peakst.grd", overwrite=TRUE)


### create a raster_stack with the raster layers 
allenvvar_99 <- stack (	"D:/R/parameters/envvar99_R_b/febtemp.grd",
                        "D:/R/parameters/envvar99_R_b/junetemp.grd",
                        "D:/R/parameters/envvar99_R_b/junesal.grd",
                        "D:/R/parameters/envvar99_R_b/mud.grd",
                        "D:/R/parameters/envvar99_R_b/sed.grd",
                        "D:/R/parameters/envvar99_R_b/depth.grd",
                        "D:/R/parameters/envvar99_R_b/peakst.grd")

#################################################################################

biomod2proj_99 <- BIOMOD_Projection (	modeling.output = biomod2modelout_mtry2,
                                      new.env = allenvvar_99,
                                      proj.name = 'proj_2099',
                                      selected.models = c(	
                                        'Echinocardium.cordatum_AllData_RUN1_GBM',
                                        'Echinocardium.cordatum_AllData_RUN3_GBM',
                                        'Echinocardium.cordatum_AllData_RUN5_GLM', 
                                        'Echinocardium.cordatum_AllData_RUN8_RF',
                                        'Echinocardium.cordatum_AllData_RUN8_GBM',
                                        'Echinocardium.cordatum_AllData_RUN8_MARS'), 
                                      #and further selected models#
                                      binary.meth = 'ROC',
                                      compress = 'xz',
                                      clamping.mask = FALSE,
                                      do.stack = FALSE,
                                      output.format = '.grd')

#################################################################################

### ensemble-model projection on variables for 2099

biomod2ef_99_b <- BIOMOD_EnsembleForecasting( projection.output = biomod2proj_99,
                                              EM.output = biomod2em_b,
                                              total.consensus = TRUE,
                                              compress = 'xz',
                                              binary.meth = 'ROC')

plot (biomod2ef_99_b)

#################################################################################

#################################################################################


####################
### Second step: ###
####################

#Random Forest algorithm was chosen to model and project the species bioturbation potential (BP). 
#For the second step, we followed the methodological approach of Hill et al. (2017). 
#More details regarding this step in our analysis can be found in the supporting information of the publication. 

#Hill L, Hector A, Hemery G, Smart S, Tanadini M, Brown N (2017) 
#Abundance distributions for tree species in Great Britain: A two-stage approach to modeling abundance using species distribution modeling and random forest. Ecology and Evolution 7:1043-1056

#https://onlinelibrary.wiley.com/doi/full/10.1002/ece3.2661
